# Supplementary material for: QuiCAT: a scalable and flexible framework for mapping synthetic sequences
Source: Bioinformatics. 2025 Nov 11;41(12):btaf607. doi: 10.1093/bioinformatics/btaf607 (PMC12684725; doi:10.1093/bioinformatics/btaf607)
Supplement: btaf607_Supplementary_Data [file btaf607_supplementary_data.zip]

Archive with 4 entries (4 files):
- 17-Nov-2025_104959_QuiCAT_supplementary_data-FINAL.pdf
- 17-Nov-2025_105002_QuiCAT_supplementary_data-FINAL.docx
- QuiCAT_supplementary_data-FINAL.docx
- QuiCAT_supplementary_data-FINAL.pdf
